# Supplementary material for: CRISPR-mediated detection of Pneumocystis transcripts in bronchoalveolar, oropharyngeal, and serum specimens for Pneumocystis pneumonia diagnosis
Source: J Clin Invest. 2025 Mar 3;135(8):e177241. doi: 10.1172/JCI177241 (PMC11996908; doi:10.1172/JCI177241)
Supplement: Supporting data values [file jci-135-177241-s012.xlsx]

## Sheet: Fig. 3B
				Sp Lung RNA
				Weeks post-infection
					WT					Rag2-/-
				2 weeks	4566328	2181903	10320281	7254343		9765990	10021854	13241547	9643110
				4 weeks	8795441	8976321	5342770	6513214		14322546	11314295	15467839	11328379
				6 weeks	943671	893002	3174634	855021	843746	9438773	12185549	13029039	1182957	7498033
					Fluorescent Intensity (a.u.)

## Sheet: Fig. 3C
				Gsc1 Lung RNA
				Weeks post-infection
					WT					Rag2-/-
				2 weeks	7581223	11754190	2214318	9870290		2781901	3425449	892718	4481902
				4 weeks	8943100	9837829	10781092	13587152		3457189	5478292	8976452	5672911
				6 weeks	847676	903209	839482	987854	913285	3458285	6435780	890475	5874930	12849301
					Fluorescent Intensity (a.u.)

## Sheet: Fig. 3D
				Sp BAL
				Weeks post-infection
					WT							Rag2-/-
				2 weeks	915440	995533	4017463	888073				870360	17513036	18400135	11704334
				4 weeks	8728664	7574504	563883	3060453	964250	3459349	964123	20565073	18971477	16348681	15605134	9091055	17051814
				6 weeks	892331	900326	8345478	917865	950894			18325612	8672143	15590412	943673	10214621
					Fluorescent Intensity (a.u.)

## Sheet: Fig. 3E
				Gsc1 BAL
				Weeks post-infection
					WT							Rag2-/-
				2 weeks	2198774	871170	3837956	838964				888117	6413963	6020792	5676854
				4 weeks	14505538	14561274	8074970	3487869	866361	8421046	873745	12476586	8075198	10433782	7571393	9168432	6818575
				6 weeks	894480	947312	902417	944872	989432			8382910	12167723	4312892	880492	9732714
					Fluorescent Intensity (a.u.)

## Sheet: Fig. 3F
				Sp Serum
				Weeks post-infection
					WT							Rag2-/-
				2 weeks	2774723	895981	866481	945914				12578414	858273	8541110	9209503
				4 weeks	8119998	6998155	13960436	1936823	5192510	859714	951700	15912186	13412082	12956054	7444284	8777084	8747706
				6 weeks	986765	923738	946032	893278	954355			12314743	7894343	10218292	954678	3243673
					Fluorescent Intensity (a.u.)

## Sheet: Fig. 3G
				Gsc1 Serum
				Weeks post-infection
					WT							Rag2-/-
				2 weeks	1487558	4778926	888358	3414276				839771	845072	4394234	6797643
				4 weeks	8838871	11281400	11529946	2290660	1774030	3611722	969328	5011158	6408532	1712414	6574883	2389686	3856636
				6 weeks	930878	913216	894378	978504	943676			7846723	6172289	921314	7906658	8993267
					Fluorescent Intensity (a.u.)

## Sheet: Fig. 4A
			Sequencing data for Figure 4A is available at GEO accession number GSE289324

## Sheet: Fig. 4C
		Nad4 Sensitivity
Copies/ μL		104	103	102	101	100	10-1	10-2	NTC
Fluorescent Intensity (a.u.)		17882	15411	14644	12682	8709	6664	1765	1739
		16187	16290	14123	10895	7601	6632	1834	1803
		17383	14296	12143	9621	6874	6908	1868	1830

## Sheet: Fig. 4D
		Gsc1 Sensitivity
Copies/ μL		104	103	102	101	100	10-1	10-2	NTC
Fluorescent Intensity (a.u.)		16732	14367	11167	11377	9453	1658	1376	1436
		14135	14908	12094	10283	8471	1712	1872	1033
		15590	14339	12990	10271	8921	1435	1440	1783

## Sheet: Fig. 4E
		RT-qPCR Nad4 Sensitivity
	Copies/ μL	104	103	102	101	100	10-1	10-2	NTC
	Cq	22.82	27.17	30.22	33.78	38.11	38.42	38.25	38.27

[truncated: 42 more sheets: Fig. 4F, Fig. 4G, Fig. 4H, Fig. 4I, Fig. 4J, Fig. 5B, Fig. 5C, Fig. 5F, Fig. 5G, Supp. Fig. 1A, Supp Fig. 1B, Supp. Fig. 1C, Supp. Fig. 1D, Supp. Fig. 1E, Supp. Fig. 1F, Supp. Fig. 2A, Supp. Fig. 2B, Supp. Fig. 2C, Supp. Fig. 2D, Supp. Fig. 2E …]
